# Supplementary material for: Effect of pigmentation intensity of trabecular meshwork cells on mechanisms of micropulse laser trabeculoplasty
Source: Sci Rep. 2022 Jun 22;12:10535. doi: 10.1038/s41598-022-14637-5 (PMC9217947; doi:10.1038/s41598-022-14637-5)
Supplement: Supplementary file 3 — Supplementary Table S2. [file 41598_2022_14637_MOESM3_ESM.xlsx]

## Sheet: 24 h after irradiation
Supplementary Table S2 Raw data for MMP3 and TIMP1 ELISA at 24 h or 14 days after irradiation.
			duplicate
protein	sample_name		measurements_1	measurements_2
MMP3	blank	blank	0.0550685	0.0588733
MMP3	standard	1000 pg/mL	0.812041	0.961532
MMP3	standard	500 pg/mL	0.514795	0.601402
MMP3	standard	250 pg/mL	0.322581	0.362888
MMP3	standard	125 pg/mL	0.201867	0.216049
MMP3	standard	62.5 pg/mL	0.130497	0.140384
MMP3	standard	31.25 pg/mL	0.103862	0.100554
MMP4	standard	15.625 pg/mL	0.0858726	0.0884212
MMP3	none pigmentation	non-laser_1	0.121701	0.140027
MMP3	none pigmentation	non-laser_2	0.101054	0.112597
MMP3	none pigmentation	non-laser_3	0.104883	0.120716
MMP3	none pigmentation	700mW_laser_1	0.104138	0.114241
MMP3	none pigmentation	700mW_laser_2	0.108623	0.12054
MMP3	none pigmentation	700mW_laser_3	0.103211	0.10962
MMP3	none pigmentation	1000mW_laser_1	0.127303	0.138915
MMP3	none pigmentation	1000mW_laser_2	0.114982	0.123082
MMP3	none pigmentation	1000mW_laser_3	0.107339	0.123994
MMP3	none pigmentation	1500mW_laser_1	0.0979096	0.108204
MMP3	none pigmentation	1500mW_laser_2	0.101045	0.111718
MMP3	none pigmentation	1500mW_laser_3	0.128026	0.14168
MMP3	weak pigmentation	non-laser_1	0.102503	0.114155
MMP3	weak pigmentation	non-laser_2	0.0892448	0.0973853
MMP3	weak pigmentation	non-laser_3	0.0899363	0.09464
MMP3	weak pigmentation	700mW_laser_1	0.0876013	0.0918665
MMP3	weak pigmentation	700mW_laser_2	0.0896534	0.101546
MMP3	weak pigmentation	700mW_laser_3	0.0997276	0.11281
MMP3	weak pigmentation	1000mW_laser_1	0.102607	0.110441
MMP3	weak pigmentation	1000mW_laser_2	0.0908005	0.0939208
MMP3	weak pigmentation	1000mW_laser_3	0.089553	0.0937555
MMP3	weak pigmentation	1500mW_laser_1	0.126167	0.128636
MMP3	weak pigmentation	1500mW_laser_2	0.127122	0.134245
MMP3	weak pigmentation	1500mW_laser_3	0.139135	0.144755
MMP3	moderate pigmentation	non-laser_1	0.121473	0.145518
MMP3	moderate pigmentation	non-laser_2	0.0893923	0.0980735
MMP3	moderate pigmentation	non-laser_3	0.0994692	0.111389
MMP3	moderate pigmentation	700mW_laser_1	0.101038	0.111941
MMP3	moderate pigmentation	700mW_laser_2	0.111337	0.12014
MMP3	moderate pigmentation	700mW_laser_3	0.108385	0.120211
MMP3	moderate pigmentation	1000mW_laser_1	0.162368	0.162283
MMP3	moderate pigmentation	1000mW_laser_2	0.134617	0.136696
MMP3	moderate pigmentation	1000mW_laser_3	0.113927	0.127136
MMP3	moderate pigmentation	1500mW_laser_1	0.122248	0.13866
MMP3	moderate pigmentation	1500mW_laser_2	0.12918	0.144835
MMP3	moderate pigmentation	1500mW_laser_3	0.124938	0.138375
MMP3	strong pigmentation	non-laser_1	0.15794	0.174127
MMP3	strong pigmentation	non-laser_2	0.140512	0.147913
MMP3	strong pigmentation	non-laser_3	0.135172	0.140227
MMP3	strong pigmentation	700mW_laser_1	0.165738	0.171195
MMP3	strong pigmentation	700mW_laser_2	0.170947	0.191698
MMP3	strong pigmentation	700mW_laser_3	0.186553	0.210637
MMP3	strong pigmentation	1000mW_laser_1	0.17052	0.18402
MMP3	strong pigmentation	1000mW_laser_2	0.164921	0.175479
MMP3	strong pigmentation	1000mW_laser_3	0.151539	0.161804
MMP3	strong pigmentation	1500mW_laser_1	0.137117	0.15083
MMP3	strong pigmentation	1500mW_laser_2	0.147034	0.15228
MMP3	strong pigmentation	1500mW_laser_3	0.175038	0.175108
TIMP1	blank	blank	0.109273	0.111444
TIMP1	standard	2000 pg/mL	2.8052	2.69979
TIMP1	standard	1000 pg/mL	2.32018	2.07381
TIMP1	standard	500 pg/mL	1.40773	1.20101
TIMP1	standard	250 pg/mL	0.637897	0.5102
TIMP1	standard	125 pg/mL	0.286506	0.21143
TIMP1	standard	62.5 pg/mL	0.156013	0.131878
TIMP1	standard	31.25 pg/mL	0.126281	0.108402
TIMP1	none pigmentation	non-laser_1	2.00479	2.03269
TIMP1	none pigmentation	non-laser_2	2.2343	2.0833
TIMP1	none pigmentation	non-laser_3	2.22048	1.9871
TIMP1	none pigmentation	700mW_laser_1	2.2188	1.97897
TIMP1	none pigmentation	700mW_laser_2	2.13702	1.91981
TIMP1	none pigmentation	700mW_laser_3	2.32569	2.04718
TIMP1	none pigmentation	1000mW_laser_1	2.12331	1.85073
TIMP1	none pigmentation	1000mW_laser_2	2.20942	1.65901
TIMP1	none pigmentation	1000mW_laser_3	1.86587	1.94153
TIMP1	none pigmentation	1500mW_laser_1	1.94349	1.95386
TIMP1	none pigmentation	1500mW_laser_2	2.05668	1.9397
TIMP1	none pigmentation	1500mW_laser_3	2.15271	1.96394
TIMP1	weak pigmentation	non-laser_1	1.95164	1.84302
TIMP1	weak pigmentation	non-laser_2	2.05522	1.8412
TIMP1	weak pigmentation	non-laser_3	1.92271	1.79443
TIMP1	weak pigmentation	700mW_laser_1	1.975	1.76573
TIMP1	weak pigmentation	700mW_laser_2	1.7321	1.96085
TIMP1	weak pigmentation	700mW_laser_3	2.03982	1.99639
TIMP1	weak pigmentation	1000mW_laser_1	1.95026	1.90271
TIMP1	weak pigmentation	1000mW_laser_2	1.84676	1.75349
TIMP1	weak pigmentation	1000mW_laser_3	1.89659	1.79503
TIMP1	weak pigmentation	1500mW_laser_1	1.91591	1.64774
TIMP1	weak pigmentation	1500mW_laser_2	1.74064	1.60631
TIMP1	weak pigmentation	1500mW_laser_3	1.84774	1.50602
TIMP1	moderate pigmentation	non-laser_1	1.96585	2.23869
TIMP1	moderate pigmentation	non-laser_2	2.19226	2.19902
TIMP1	moderate pigmentation	non-laser_3	2.21492	2.1186
TIMP1	moderate pigmentation	700mW_laser_1	2.2655	2.08258
TIMP1	moderate pigmentation	700mW_laser_2	2.18523	2.14806
TIMP1	moderate pigmentation	700mW_laser_3	2.35571	2.0473
TIMP1	moderate pigmentation	1000mW_laser_1	2.15021	1.99533
TIMP1	moderate pigmentation	1000mW_laser_2	2.24753	1.87899
TIMP1	moderate pigmentation	1000mW_laser_3	1.81715	2.10002
TIMP1	moderate pigmentation	1500mW_laser_1	1.95806	1.95987
TIMP1	moderate pigmentation	1500mW_laser_2	2.22039	2.02253
TIMP1	moderate pigmentation	1500mW_laser_3	2.10994	1.96542
TIMP1	strong pigmentation	non-laser_1	1.85935	1.88589
TIMP1	strong pigmentation	non-laser_2	2.12609	1.86133
TIMP1	strong pigmentation	non-laser_3	2.04757	1.80873
TIMP1	strong pigmentation	700mW_laser_1	1.99564	1.63035
TIMP1	strong pigmentation	700mW_laser_2	1.61006	1.88861
TIMP1	strong pigmentation	700mW_laser_3	1.7854	1.94302
TIMP1	strong pigmentation	1000mW_laser_1	1.86946	1.86344
TIMP1	strong pigmentation	1000mW_laser_2	1.86752	1.86297
TIMP1	strong pigmentation	1000mW_laser_3	1.72296	1.74338
TIMP1	strong pigmentation	1500mW_laser_1	1.79906	1.62151
TIMP1	strong pigmentation	1500mW_laser_2	1.7668	1.65624
TIMP1	strong pigmentation	1500mW_laser_3	1.88836	1.43303

## Sheet: 14 days after irradiation
Supplementary Table S2 Raw data for MMP3 and TIMP1 ELISA at 24 h or 14 days after irradiation.
			duplicate
protein	sample_name		measurements_1	measurements_2
MMP3	blank	blank	0.0579475	0.058248
MMP3	standard	1000 pg/mL	0.4108	0.426303
MMP3	standard	500 pg/mL	0.271169	0.277926
MMP3	standard	250 pg/mL	0.177887	0.178573
MMP3	standard	125 pg/mL	0.123809	0.12279
MMP3	standard	62.5 pg/mL	0.0952555	0.09521
MMP3	standard	31.25 pg/mL	0.0777324	0.0784396
MMP3	standard	15.625 pg/mL	0.0683651	0.067015
MMP3	none pigmentation	non-laser_1	0.0675709	0.0683546
MMP3	none pigmentation	non-laser_2	0.0681027	0.0646564		*Excluded because it is less than the quantification limit
MMP3	none pigmentation	non-laser_3	0.0776057	0.075183
MMP3	none pigmentation	laser_1	0.07562	0.07562
MMP3	none pigmentation	laser_2	0.0699175	0.0706495
MMP3	none pigmentation	laser_3	0.0763611	0.0759726
MMP3	weak pigmentation	non-laser_1	0.0820457	0.0799413
MMP3	weak pigmentation	non-laser_2	0.077151	0.0726786
MMP3	weak pigmentation	non-laser_3	0.0732689	0.074421
MMP3	weak pigmentation	laser_1	0.0759294	0.0759311
MMP3	weak pigmentation	laser_2	0.0718623	0.0736476
MMP3	weak pigmentation	laser_3	0.0733633	0.0759617
MMP3	moderate pigmentation	non-laser_1	0.0679243	0.0679243
MMP3	moderate pigmentation	non-laser_2	0.0703193	0.0689448
MMP3	moderate pigmentation	non-laser_3	0.0736941	0.0691394
MMP3	moderate pigmentation	laser_1	0.0770615	0.0752403
MMP3	moderate pigmentation	laser_2	0.0707763	0.0728394
MMP3	moderate pigmentation	laser_3	0.0692717	0.073456
MMP3	strong pigmentation	non-laser_1	0.075628	0.0736399
MMP3	strong pigmentation	non-laser_2	0.0714142	0.0706319
MMP3	strong pigmentation	non-laser_3	0.0690722	0.0690722
MMP3	strong pigmentation	laser_1	0.0803722	0.0818799
MMP3	strong pigmentation	laser_2	0.0755662	0.0795347
MMP3	strong pigmentation	laser_3	0.0885748	0.0876026
